# Supplementary material for: Rediscovery of Osteocephalus vilarsi (Anura: Hylidae): an overlooked but widespread Amazonian spiny-backed treefrog
Source: PeerJ. 2019 Dec 4;7:e8160. doi: 10.7717/peerj.8160 (PMC6898988; doi:10.7717/peerj.8160)
Supplement: Supplemental Information 3 — Abbreviations are described in the main text. [file peerj-07-8160-s003.xls]

## Sheet: Morpho_vilarsi_planiceps_F
Supplemental Table 3. Morphometric measurements of specimens of Osteocephalus vilarsi and O. planiceps used in the Principal Component Analyses (PCA). Abbreviations are described in the main text.
Voucher	Species	Sex	SVL	HL	HW	IOD	EN	ED	UEW	TD	F3W	THL	TL	FOOT	T4W
INPA-H 40460	Ostecephalus vilarsi	F	56.7	19.3	18.5	5.4	5.6	5.9	5.8	4.5	3.2	30.9	33.1	40.5	2.7
INPA-H 40462	Ostecephalus vilarsi	F	60.4	20.3	19.2	5.9	5.8	6	6.3	4.3	3.4	31.9	33.4	41.7	3
INPA-H 40454	Ostecephalus vilarsi	F	61.6	21.6	20.6	6.7	6.4	6.5	6.3	4.7	3.3	34.2	37.9	46	2.8
INPA-H 10944	Ostecephalus vilarsi	F	60.76	20.62	20.45	5.73	6.84	5.94	5.9	5.13	3.13	32.57	35.02	42.52	2.87
INPA-H 10939	Ostecephalus vilarsi	F	64.84	22.3	21.59	6.17	7.32	6.32	6.26	4.92	3.88	34.75	36.5	45.33	3.37
CZPB-A 1421	Ostecephalus vilarsi	F	63.82	22.98	21.38	6.82	6.95	6.67	6.28	5.67	3.86	34.31	36.33	44.64	3.23
INPA-H 40453	Ostecephalus vilarsi	F	54.63	19.39	19.05	4.93	6.13	6.04	5.26	4.54	3.12	29.49	30.38	39.42	2.69
INPA-H 40457	Ostecephalus vilarsi	F	58.89	20.1	20.18	4.92	5.72	6.21	5.41	4.24	3.84	28.83	34	40.7	3.21
INPA-H 40463	Ostecephalus vilarsi	F	61.25	21.18	20.65	5.7	7.31	6.25	6.06	5.04	3.09	33.25	34.5	42.33	2.97
INPA-H 40473	Ostecephalus vilarsi	F	56.37	18.98	18.58	4.94	6.16	5.93	5.46	4.52	3.22	29.65	31.5	38.75	2.78
INPA-H 40466	Ostecephalus vilarsi	F	58.07	19.92	19.79	5.49	6.64	6.14	5.9	4.89	3.43	32.14	34.36	41.49	2.87
INPA-H 40458	Ostecephalus vilarsi	F	57.65	19.85	18.5	5.62	6.61	6.47	5.45	4.48	3.33	30.77	31.71	38.18	2.97
INPA-H 40470	Ostecephalus vilarsi	F	65.33	22.85	21.58	6.74	7.65	7.2	6.4	5.22	3.85	34	37.17	46.16	3.42
INPA-H 40461	Ostecephalus vilarsi	F	61.2	20.46	19.92	6.06	7.01	6.28	5.76	4.73	3.1	33.12	34.9	45.52	2.72
INPA-H 40459	Ostecephalus vilarsi	M	51.1	17.2	16.9	4.2	4.8	5.5	4.7	3.6	2.9	28.4	29.8	36.4	2.5
INPA-H 40465	Ostecephalus vilarsi	M	55.5	18.8	17.8	5.6	5.6	5.7	5	4.3	3.2	28.8	32.2	38.6	2.6
INPA-H 37243	Ostecephalus vilarsi	M	53.9	18.7	17.7	5.5	5.5	6.1	5.7	4.2	2.8	27.21	30	36.2	2.3
INPA-H 37244	Ostecephalus vilarsi	M	52.9	18.1	17.6	4.8	4.8	5.9	5.1	3.8	2.4	25.46	27.8	34.1	2.2
INPA-H 37246	Ostecephalus vilarsi	M	55.5	19.1	18.7	4.9	5.3	6	5.7	4.4	2.5	29.36	30.8	36.6	2.2
INPA-H 10940	Ostecephalus vilarsi	M	53.32	18	17.95	4.53	5.6	5.44	5.04	4.42	2.93	29.42	30.66	37.76	2.45
INPA-H 10942	Ostecephalus vilarsi	M	53.3	18.34	17.6	4.78	5.66	5.58	5.61	4.14	2.9	28.79	29.38	36.06	2.52
CZPB-A 239	Ostecephalus vilarsi	M	58.4	19.32	19.08	5.15	6.28	5.57	5.88	4.36	3.27	32	33.51	40.95	2.44
INPA-H 40469	Ostecephalus vilarsi	M	47.48	17.27	16.96	4.08	5.28	5.16	5.16	3.94	2.77	25.88	26.53	33.35	2.72
INPA-H 40472	Ostecephalus vilarsi	M	57.19	19.82	19.46	5.16	6.42	6.22	5.93	4.87	3.24	30.05	31.8	39.26	2.71
INPA-H 40455	Ostecephalus vilarsi	M	54.5	18.32	18.25	4.76	5.84	5.62	5.75	4.41	2.83	29.62	30.76	37.93	2.51
INPA-H 40467	Ostecephalus vilarsi	M	54.55	18.8	18.33	5.1	5.87	5.58	5.65	4.67	3.05	29.04	31.35	37.95	2.78
INPA-H 40464	Ostecephalus vilarsi	M	56.4	20.09	19.91	5.3	6.45	5.9	5.8	4.93	3.32	30.87	31.85	40.42	2.99
INPA-H 40456	Ostecephalus vilarsi	M	56.8	20.2	19.2	5.4	5.9	6.1	5.8	4.5	3.3	30	31.8	39.5	2.7
INPA-H 40468	Ostecephalus vilarsi	M	55.9	19.4	18.6	5.3	5.3	5.8	5.2	4.3	3.1	28.9	30.9	38.6	2.7
NMP-P6V 71264/1	Ostecephalus planiceps	M	63.1	20.9	20.1	6.9	6.9	6.7	6	4.8	3.4	34	34.4	43	2.9
NMP-P6V 71174/1	Ostecephalus planiceps	M	65.4	21.6	21.2	7.3	7.3	6.9	5.7	4.8	3.6	35.5	38.7	45.2	3.1
NMP-P6V 71174/3	Ostecephalus planiceps	M	64.6	21.3	20.4	6.9	6.8	6.7	5.9	5	4.1	32.3	35.9	43.3	3
NMP-P6V 71264/2	Ostecephalus planiceps	F	83.2	27.8	26.8	9.3	9.2	8.5	7.6	6.1	5.7	42.3	46.5	55.6	5
NMP-P6V 71204/1	Ostecephalus planiceps	F	66.2	22.1	22.1	7.3	7.3	7	6.5	5.1	3.7	32.4	36.8	44.5	3.1
NMP-P6V 74913	Ostecephalus planiceps	F	73.3	24.4	24	7.6	8.3	7.5	6.3	5.3	4.2	40.3	41.3	50.2	3.8
NMP-P6V 71174/2	Ostecephalus planiceps	F	73.9	23.8	23	7.8	7.8	7.5	7.1	5.6	4.2	38.3	40.9	47.5	3.8
MCZ-A 111190	Ostecephalus planiceps	F	73.2	23.7	22.78	9.11	8.4	6.09	5.78	5.58	4.3	35.61	43.3	52.27	3.8
MCZ-A 98019	Ostecephalus planiceps	F	72.96	24.19	22.8	9.17	8.45	5.84	5.2	5.64	4.6	37.71	39.55	48.6	3.8
MCZ-A 98000	Ostecephalus planiceps	F	68.9	21.9	22.1	7.6	8.5	5.7	5.5	5.2	4.2	35.1	38.7	48.7	3.7
MCZ-A 97755	Ostecephalus planiceps	F	71.4	24.1	23.3	8.4	10	6.1	6.1	5.3	4.5	37.5	40.6	48.9	3.8
